# Supplementary material for: Drosophila Hrp48 Is Required for Mushroom Body Axon Growth, Branching and Guidance
Source: PLoS One. 2015 Aug 27;10(8):e0136610. doi: 10.1371/journal.pone.0136610 (PMC4551846; doi:10.1371/journal.pone.0136610)
Supplement: S1 Table — Precise genotype of scored individuals: hsp-flp, UAS-mCD8-GFP/+; FRT40A hrp48 7E7-18/FRT40A tub-Gal80;; OK107-Gal4/+. (XLSX) [file pone.0136610.s004.xlsx]

## Sheet: Feuil1
			a'b'	ab
		no defects	54	24
		branching defects	3	1
		growth defects	3	1
		guidance defects	1	0
		overextension defects	2	1
		total number of scored neurons	63	25*
		* note that one of the analyzed ab neuron showed both branching and growth defects.
